# Supplementary material for: Genetic Interactions of Histone Modification Machinery Set1 and PAF1C with the Recombination Complex Rec114-Mer2-Mei4 in the Formation of Meiotic DNA Double-Strand Breaks
Source: Int J Mol Sci. 2020 Apr 12;21(8):2679. doi: 10.3390/ijms21082679 (PMC7215556; doi:10.3390/ijms21082679)
Supplement: Supplementary file 1 [file ijms-21-02679-s001.zip]

Archive with 2 entries (2 files):
- Supplemental Table.S2.xlsx
- Supplementary Table S1 and Figure S1-S5.pdf
